# Supplementary material for: Maternal Wellbeing Five Years after a Very Preterm Delivery: Prevalence and Influencing Factors in a European Cohort
Source: Children (Basel). 2023 Dec 31;11(1):61. doi: 10.3390/children11010061 (PMC10814990; doi:10.3390/children11010061)
Supplement: Supplementary file 1 [file children-11-00061-s001.zip]

Archive with 1 entries (1 files):
- children-2768828-supplementary.pdf
